# Supplementary material for: Physical Fitness and Performance in Talented & Untalented Young Chinese Soccer Players
Source: Healthcare (Basel). 2022 Jan 4;10(1):98. doi: 10.3390/healthcare10010098 (PMC8775658; doi:10.3390/healthcare10010098)
Supplement: Supplementary file 1 [file healthcare-10-00098-s001.zip]

Archive with 1 entries (1 files):
- healthcare-1506456-supplementary.pdf
